# Supplementary material for: The Two-Stage Ensemble Learning Model Based on Aggregated Facial Features in Screening for Fetal Genetic Diseases
Source: Int J Environ Res Public Health. 2023 Jan 29;20(3):2377. doi: 10.3390/ijerph20032377 (PMC9914999; doi:10.3390/ijerph20032377)
Supplement: Supplementary file 1 [file ijerph-20-02377-s001.zip]

Archive with 1 entries (1 files):
- ijerph-2134348-supplementary.pdf
